# Supplementary material for: Identification of a Novel Variant in Myelin Regulatory Growth Factor by Next-Generation Sequencing Led to the Detection of a Clinically Inapparent Congenital Heart Defect in a Patient with a 46,XY Disorder of Sex Development
Source: J Pers Med. 2023 Jul 19;13(7):1158. doi: 10.3390/jpm13071158 (PMC10381246; doi:10.3390/jpm13071158)
Supplement: Supplementary file 1 [file jpm-13-01158-s001.zip]

Archive with 2 entries (2 files):
- Supplementary Table S1 - Classification of additional prioritised variants.xlsx
- Supplementary Table S2 -DECoN-CNVs prediction algorithm.xlsx
