# Supplementary material for: Identification of a Novel Variant in Myelin Regulatory Growth Factor by Next-Generation Sequencing Led to the Detection of a Clinically Inapparent Congenital Heart Defect in a Patient with a 46,XY Disorder of Sex Development
Source: J Pers Med. 2023 Jul 19;13(7):1158. doi: 10.3390/jpm13071158 (PMC10381246; doi:10.3390/jpm13071158)
Supplement: Supplementary file 1 [file jpm-13-01158-s001.zip › Supplementary Table S1 - Classification of additional prioritised variants.xlsx]

## Sheet: ACMG-AMP criteria
#	Gen	Score VarElect	Sequence variant	Protein Variant	Chromosome-position-ref-alt	dbSNP	PVS1	PS1	PS2	PS3	PS4	PM1	PM2	PM3	PM4	PM5	PM6	PP1	PP2	PP3	PP4	BP1	BP2	BP3	BP4	BP5	BP7	BS1	BS2	BS3	BS4	BA1	Score	ACMG-AMP Clasification
1	SOX9	26.21	NM_000346.4:c.724A>C	NP_000337.1:p.Lys242Gln	17-70119722-A-C	rs1481515653	Not a null variant (missense)	Same amino-acid with no evidence of patogenicity reported. PMID: 34779963	Segregation not available	No in vitro or in vivo functional studies performed	Not reported in affected individuals	Gene Missense Z-score <3,09	GnomAD exomes and GnomAD genomes quality checks failed (RF).	Criterion unmet	Missense variant. Criterion unmet	There are no known pathogenic missense variants in this codon.	Segregation not available	No other family members are reported to be affected. Criterion unmet	Regional Constraint Score not available	Supp. REVEL: 0.68 - Supp [0.644; 0.773]	Patient`s phenotype is not highly specific for a disease with a single genetic etiology. Campomelic dysplasia (specific for SOX9) not observed	Criterion unmet	Criterion unmet	Variant missense. Criterion unmet	Criterion unmet	Criterion unmet	Not a synonymous variant.	GnomAD exomes and GnomAD genomes quality checks failed (RF).	GnomAD exomes and GnomAD genomes quality checks failed (RF).	No in vitro or in vivo functional studies performed	Criterion unmet	GnomAD exomes and GnomAD genomes quality checks failed (RF).	1	VUS
							0	0	0	0	0	0	0	0	0	0	0	0	0	1	0	0	0	0	0	0	0	0	0	0	0	0
2	CBX2	18.04	NM_005189.3:c.940G>A	NP_005180.1:p.Gly314Ser	17-77758182-G-A	rs14255935	Not a null variant (missense)	There are no known pathogenic missense variants with same amino-acid change	Segregation not available	No in vitro or in vivo functional studies performed	Not reported in affected individuals	Gene Missense Z-score <3,09	GnomAD exomes allele frequency = 0.00389 is greater than 0.000396 (threshold derived from the 82 clinically reported variants in gene CBX2). Criterion unmet	Criterion unmet	Missense variant. Criterion unmet	There are no known pathogenic missense variants in this codon.	Segregation not available	No other family members are reported to be affected. Criterion unmet	Regional Constraint Score not available	REVEL: 0,009. Criterion unmet.	Patient`s phenotype is highly specific for a disease with a single genetic etiology. 46,XY Sex reversal MIM613080	11 out of 13 non-VUS missense variants in gene CBX2 are benign = 84.6% which is more than threshold of 33.1%	Criterion unmet	Variant missense. Criterion unmet	REVEL= 0,009. BP4_Strong [0,003-0,016]	Criterion unmet	Not a synonymous variant.	GnomAD exomes allele frequency = 0.00389 is greater than 0.000396 (threshold derived from the 82 clinically reported variants in gene CBX2)	Observed in healthy adults: gnomAD exomes homozygous allele count = 8 is greater than 2 for AR gene CBX2,	No in vitro or in vivo functional studies performed	Criterion unmet	GnomAD exomes allele frequency = 0.00389. Criterio unmet	-12	Benign
							0	0	0	0	0	0	0	0	0	0	0	0	0	0	1	-1	0	0	-4	0	0	-4	-4	0	0	0
3	MYRF	9.21	NM_001127392.3:c.965G>A	NP_001120864.1:p.(Trp322*)	11-61539196-G-A	No reported	Nonsense variant, predicted to undergo NMD and exon is present in biologically-relevant transcript	Nonsense variant. Criterion unmet	De novo variant but paternity is not confirmed. Criterion unmet	No in vitro or in vivo functional studies performed	Not reported in affected individuals	Nonsense variant. Criterion unmet	Variant not found in gnomAD exomes and gnomaAD genomes	Criterion unmet	Nonsense variant. Criterion unmet	Nonsense variant. Criterion unmet	De novo variant, paternity unconfirmed	No other family members are reported to be affected. Criterion unmet	Nonsense variant. Criterion unmet	Criterion unmet	Patient`s phenotype is highly specific for a disease with a single genetic etiology. Cardiac-urogenital syndrome MIM618280	Nonsense variant. Criterion unmet	Criterion unmet	Nonsense variant. Criterion unmet	Criterion unmet	Criterion unmet	Not a synonymous variant.	Variant not found in gnomAD exomes and gnomaAD genomes	Criterion unmet	No in vitro or in vivo functional studies performed	Criterion unmet	Variant not found in gnomAD exomes and gnomaAD genomes	12	Pathogenic
							8	0	0	0	0	0	1	0	0	0	2	0	0	0	1	0	0	0	0	0	0	0	0	0	0	0
4	DHX37	7.43	NM_032656.4:c.506C>T	NP_116045.2:p.Ser169Leu	12-125465268-G-A	rs149384016	Not a null variant (missense)	There are no known pathogenic missense variants with same amino-acid change	Segregation not available	No in vitro or in vivo functional studies performed	Not reported in affected individuals	Gene Missense Z-score <3,09	GnomAD exomes Latino allele frequency = 0.0848 is greater than 0.05 threshold. Criterion unmet	Criterion unmet	Missense variant. Criterion unmet	There are no known pathogenic missense variants in this codon.	Segregation not available	No other family members are reported to be affected. Criterion unmet	Regional Constraint=0.94. Criterion unmet	REVEL: 0,0029. Criterion unmet.	Patient`s phenotype is highly specific for a disease with a single genetic etiology. 46XY sex reversal 11 MIM273250	39 out of 62 non-VUS missense variants in gene DHX37 are benign = 62.9% which is more than threshold of 33.1%	Criterion unmet	Variant missense. Criterion unmet	REVEL: 0,029. BP4_Moderate [0,016-0,183]	Criterion unmet	Not a synonymous variant.	Criterion unmet	Criterion unmet	No in vitro or in vivo functional studies performed	Criterion unmet	GnomAD exomes Latino allele frequency = 0.0848 is greater than 0.05 threshold	-10	Benign
							0	0	0	0	0	0	0	0	0	0	0	0	0	0	1	-1	0	0	-2	0	0	0	0	0	0	-8
5	ESR1	7.1	NM_000125.4:c.352T>C	NP_000116.2:p.Ser118Pro	6-152129399-T-C	rs200075329	Not a null variant (missense)	Same amino-acid with no evidence of patogenicity reported.	Segregation not available	No in vitro or in vivo functional studies performed	Not reported in affected individuals	Gene Missense Z-score <3,09	GnomAD exomes allele frequency = 0.00439 is greater than 0.000258 (threshold derived from the 116 clinically reported variants in gene ESR1). Criterion unmet	Criterion unmet	Missense variant. Criterion unmet	There are no known pathogenic missense variants in this codon.	Segregation not available	No other family members are reported to be affected. Criterion unmet	Regional Constraint Score not available	REVEL: 0,152. Criterion unmet.	Patient`s phenotype is not highly specific for a disease with a single genetic etiology. Estrogen resistance (specific for ESR1) not observed.	Criterion unmet	Criterion unmet	Variant missense. Criterion unmet	REVEL: 0,152. BP4_Moderate [0,016-0,183]	Criterion unmet	Not a synonymous variant.	GnomAD exomes allele frequency = 0.00439 is greater than 0.000258 (threshold derived from the 116 clinically reported variants in gene ESR1)	Observed in healthy adults: gnomAD genomes allele count = 159 is greater than 5 for AD gene ESR1	No in vitro or in vivo functional studies performed	Criterion unmet	Criterion unmet	-8	Benign
							0	0	0	0	0	0	0	0	0	0	0	0	0	0	0	0	0	0	0	0	0	-4	-4	0	0	0
